# Supplementary material for: Analysis of group behavior based on sharing heterogeneous roles in a triad using a coordinated drawing task
Source: Front Psychol. 2022 Nov 15;13:890205. doi: 10.3389/fpsyg.2022.890205 (PMC9707694; doi:10.3389/fpsyg.2022.890205)
Supplement: Supplementary file 1 [file Data_Sheet_1.zip]

Archive with 7 entries (7 files):
- Supplementary files/Supplementary Code 1.R
- Supplementary files/Supplementary Code 2.R
- Supplementary files/Supplementary Code 3.R
- Supplementary files/Supplementary Dataset.csv
- Supplementary files/Supplementary Material.pdf
- Supplementary files/Supplementary Statistical Results.xlsx
- Supplementary files/Supplementary Video.mp4
