# Supplementary material for: Analysis of group behavior based on sharing heterogeneous roles in a triad using a coordinated drawing task
Source: Front Psychol. 2022 Nov 15;13:890205. doi: 10.3389/fpsyg.2022.890205 (PMC9707694; doi:10.3389/fpsyg.2022.890205)
Supplement: Supplementary file 1 [file Data_Sheet_1.zip › Supplementary files/Supplementary Code 1.R]

#====Reference====
#Jun Ichikawa & Keisuke Fujii. Analysis of group behavior based on 
#sharing heterogeneous roles in a triad using a coordinated drawing task.
#Front. Psychol.

#====README====
#This R code investigates to the relationships between task performance and trial 
#in a coordinated drawing task using a linear mixed model.
#Reported statistical analysis were conducted with R-3.6.1 using lme4 1.1-26 
#and lmerTest 3.1-3 packages.
#Dataset used is prepared in the supplementary files.
#See the reference mentioned above to refer to the details of these analysis procedures.
#In the dataset, the labels of side "a", "b", and "c" correspond to <1>, <2>, and <3>. 										

#====Demo Script====
#Set the Dataset and R code in the same directory. 
#Run this script and output the estimated results by a text file.

#====Author====
#Jun Ichikawa (Shizuoka University)
#E-mail: j-ichikawa@inf.shizuoka.ac.jp

#====License====
#This project is licensed under the MIT License.
#Copyright (c) 2022 Jun Ichikawa

#Permission is hereby granted, free of charge, to any person obtaining 
#a copy of this software and associated documentation files (the "Software"), 
#to deal in the Software without restriction, including without limitation 
#the rights to use, copy, modify, merge, publish, distribute, sublicense, 
#and/or sell copies of the Software, and to permit persons to whom the Software 
#is furnished to do so, subject to the following conditions:
#The above copyright notice and this permission notice shall be included 
#in all copies or substantial portions of the Software.

#THE SOFTWARE IS PROVIDED "AS IS", WITHOUT WARRANTY OF ANY KIND, EXPRESS OR 
#IMPLIED, INCLUDING BUT NOT LIMITED TO THE WARRANTIES OF MERCHANTABILITY, FITNESS 
#FOR A PARTICULAR PURPOSE AND NONINFRINGEMENT. IN NO EVENT SHALL THE AUTHORS OR 
#COPYRIGHT HOLDERS BE LIABLE FOR ANY CLAIM, DAMAGES OR OTHER LIABILITY, WHETHER 
#IN AN ACTION OF CONTRACT, TORT OR OTHERWISE, ARISING FROM, OUT OF OR IN CONNECTION 
#WITH THE SOFTWARE OR THE USE OR OTHER DEALINGS IN THE SOFTWARE.

#Install a package.
library(lmerTest)

#Clear global environment variables.
rm( list = ls( envir = globalenv() ), envir = globalenv() )

#Load a dataset.
dataset <- read.csv("Supplementary Dataset.csv", header=TRUE, fileEncoding = "UTF-8-BOM")


#====Dependent variable: time taken to draw a side (s)====
#Independent variable (fixed effect): trial
#Random effects: six triads and three sides

#Intercept model: random effects only in the intercept
inter_time.mod <- lmerTest::lmer(Time~1+Trial+(1|Triad)+(1|Side), data=dataset)
#Full model: random effects only in both slope and intercept 
full_time.mod <- lmerTest::lmer(Time~1+Trial+(1+Trial|Triad)+(1+Trial|Side), data=dataset)

#Output the results by a text file.
sink('Re1_TimeTrial.txt',append = TRUE) 
#Summary of the estimated results
summary(inter_time.mod) 
summary(full_time.mod) 
#Compare the two models and investigate the effect of the random slope by a likelihood ratio test.
#Calculate the Akaike Information Criterion (AIC) values.
anova(inter_time.mod, full_time.mod, type="II", refit=FALSE)
sink()

#====Dependent variable: degree of pen deviation on a side (cm)====
#Independent variable (fixed effect): trial
#Random effects: six triads and three sides

#Intercept model: random effects only in the intercept
inter_deviation.mod <- lmerTest::lmer(Deviation~1+Trial+(1|Triad)+(1|Side), data=dataset)
#Full model: random effects only in both slope and intercept 
full_deviation.mod <- lmerTest::lmer(Deviation~1+Trial+(1+Trial|Triad)+(1+Trial|Side), data=dataset)

#Output the results by a text file.
sink('Re2_DeviationTrial.txt',append = TRUE) 
#Summary of the estimated results
summary(inter_deviation.mod) 
summary(full_deviation.mod) 
#Compare the two models and investigate the effect of the random slope by a likelihood ratio test.
#Calculate the Akaike Information Criterion (AIC) values.
anova(full_deviation.mod, inter_deviation.mod, type="II", refit=FALSE)
sink()
