# Supplementary material for: Analysis of group behavior based on sharing heterogeneous roles in a triad using a coordinated drawing task
Source: Front Psychol. 2022 Nov 15;13:890205. doi: 10.3389/fpsyg.2022.890205 (PMC9707694; doi:10.3389/fpsyg.2022.890205)
Supplement: Supplementary file 1 [file Data_Sheet_1.zip › Supplementary files/Supplementary Code 2.R]

#====Reference====
#Jun Ichikawa & Keisuke Fujii. Analysis of group behavior based on 
#sharing heterogeneous roles in a triad using a coordinated drawing task.
#Front. Psychol.

#====README====
#This R code investigates to the relationships between improved task performance 
#and three-role actions in a coordinated drawing task using a linear mixed model.
#Reported statistical analysis were conducted with R-3.6.1 using lme4 1.1-26, 
#lmerTest 3.1-3 packages.
#Dataset used is prepared in the supplementary files.  
#See the reference mentioned above to refer to the details of these analysis procedures.
#In the dataset, the labels of side "a", "b", and "c" correspond to <1>, <2>, and <3>. 										

#====Demo Script====
#Set the Dataset and R code in the same directory. 
#Run this script and output the estimated results by a text file.

#====Author====
#Jun Ichikawa (Shizuoka University)
#E-mail: j-ichikawa@inf.shizuoka.ac.jp

#====License====
#This project is licensed under the MIT License.
#Copyright (c) 2022 Jun Ichikawa

#Permission is hereby granted, free of charge, to any person obtaining 
#a copy of this software and associated documentation files (the "Software"), 
#to deal in the Software without restriction, including without limitation 
#the rights to use, copy, modify, merge, publish, distribute, sublicense, 
#and/or sell copies of the Software, and to permit persons to whom the Software 
#is furnished to do so, subject to the following conditions:
#The above copyright notice and this permission notice shall be included 
#in all copies or substantial portions of the Software.

#THE SOFTWARE IS PROVIDED "AS IS", WITHOUT WARRANTY OF ANY KIND, EXPRESS OR 
#IMPLIED, INCLUDING BUT NOT LIMITED TO THE WARRANTIES OF MERCHANTABILITY, FITNESS 
#FOR A PARTICULAR PURPOSE AND NONINFRINGEMENT. IN NO EVENT SHALL THE AUTHORS OR 
#COPYRIGHT HOLDERS BE LIABLE FOR ANY CLAIM, DAMAGES OR OTHER LIABILITY, WHETHER 
#IN AN ACTION OF CONTRACT, TORT OR OTHERWISE, ARISING FROM, OUT OF OR IN CONNECTION 
#WITH THE SOFTWARE OR THE USE OR OTHER DEALINGS IN THE SOFTWARE.

#Install a package.
library(lmerTest)
library(car)

#Clear global environment variables.
rm( list = ls( envir = globalenv() ), envir = globalenv() )

#Load a dataset.
dataset <- read.csv("Supplementary Dataset.csv", header=TRUE, fileEncoding = "UTF-8-BOM")

#Center all the values from the averages considering multicollinearity
dataset$cFreqPull <- dataset$FreqPull - mean(dataset$FreqPull, na.rm = TRUE)
dataset$cFreqAdjust <- dataset$FreqAdjust - mean(dataset$FreqAdjust, na.rm = TRUE)
dataset$cFreqRelax <- dataset$FreqRelax - mean(dataset$FreqRelax, na.rm = TRUE)

dataset$cTensionPull <- dataset$TensionPull - mean(dataset$TensionPull, na.rm = TRUE)
dataset$cTensionAdjust <- dataset$TensionAdjust - mean(dataset$TensionAdjust, na.rm = TRUE)
dataset$cTensionRelax <- dataset$TensionRelax - mean(dataset$TensionRelax, na.rm = TRUE)

#====Dependent variable: time taken to draw a side (s)====
#Independent variables (fixed effects): numbers of counts recorded tension peaks 
#(defined as peak frequency) in the three heterogeneous roles 
#Random effects: six triads and three sides

#Intercept model: random effects only in the intercept
inter_freq.mod <- lmerTest::lmer(Time ~ 1 + cFreqPull + cFreqAdjust + cFreqRelax + (1 | Triad) + (1 | Side), data=dataset)
#Full model: random effects only in both slope and intercept 
full_freq.mod <- lmerTest::lmer(Time ~ 1 + cFreqPull + cFreqAdjust + cFreqRelax + (1 + cFreqPull + cFreqAdjust + cFreqRelax | Triad) + (1 + cFreqPull + cFreqAdjust + cFreqRelax | Side), data=dataset)

#Calculate the Variance Inflation Factor (VIF) values.
#Models need not to be corrected.
vif_inter_freq.mod <- vif(inter_freq.mod)
vif_full_freq.mod <- vif(full_freq.mod) 

#Output the results by a text file.
sink('Re3_TimePeakfreq.txt',append = TRUE) 
#Summary of the estimated results.
vif_inter_freq.mod
summary(inter_freq.mod) 
vif_full_freq.mod
summary(full_freq.mod)
#Calculate the Akaike Information Criterion (AIC) values.
AIC(full_freq.mod, inter_freq.mod)
sink()

#Independent variables (fixed effects): tension peak values
#in the three heterogeneous roles
#Random effects: six triads and three sides

#Intercept model: random effects only in the intercept
inter_tension.mod <- lmerTest::lmer(Time ~ 1 + cTensionPull + cTensionAdjust + cTensionRelax + (1 | Triad) + (1 | Side), data=dataset)
#Full model: random effects only in both slope and intercept 
full_tension.mod <- lmerTest::lmer(Time ~ 1 + cTensionPull + cTensionAdjust + cTensionRelax + (1 + cTensionPull + cTensionAdjust + cTensionRelax | Triad) + (1 + cTensionPull + cTensionAdjust + cTensionRelax | Side), data=dataset)

#Calculate the Variance Inflation Factor (VIF) values.
#Full Model needs to be corrected because the VIF value in the adjusting role is more than 10.
vif_inter_tension.mod <- vif(inter_tension.mod)
vif_full_tension.mod <- vif(full_tension.mod) 

#Corrected full model: full model excluded the variable in the adjusting role 
corrfull_tension.mod <- lmerTest::lmer(Time ~ 1 + cTensionPull + cTensionRelax + (1 + cTensionPull + cTensionRelax | Triad) + (1 + cTensionPull + cTensionRelax | Side), data=dataset)

#Calculate the Variance Inflation Factor (VIF) values.
#Model needs not to be corrected.
vif_corrfull_tension.mod <- vif(corrfull_tension.mod) 

#Output the results by a text file.
sink('Re4_TimePeaktension.txt',append = TRUE) 
#Summary of the estimated results.
vif_inter_tension.mod
summary(inter_tension.mod) 
vif_full_tension.mod
summary(full_tension.mod)
vif_corrfull_tension.mod
summary(corrfull_tension.mod)
#Calculate the Akaike Information Criterion (AIC) values.
AIC(corrfull_tension.mod, inter_tension.mod)
sink()
