# Supplementary material for: Analysis of group behavior based on sharing heterogeneous roles in a triad using a coordinated drawing task
Source: Front Psychol. 2022 Nov 15;13:890205. doi: 10.3389/fpsyg.2022.890205 (PMC9707694; doi:10.3389/fpsyg.2022.890205)
Supplement: Supplementary file 1 [file Data_Sheet_1.zip › Supplementary files/Supplementary Dataset.csv]

Triad	Side	Trial	Deviation	Time	TensionPull	TensionAdjust	TensionRelaxing	FreqPull	FreqAdjust	FreqRelax
A	a	1	0.8719	27.7	0.67361	0.45196	0.21775	5	3	5
A	a	2	0.70195	23.25	0.81049	0.58723	0.27808	4	2	4
A	a	3	0.55374	25.4	0.67931	0.49711	0.39488	5	3	3
A	a	4	0.91707	21.8	0.83282	0.42397	0.25459	5	5	6
A	a	5	0.74178	19.5	0.60816	0.49209	0.3001	5	2	4
A	a	6	0.6419	20.25	0.74892	0.49599	0.24629	5	3	5
A	a	7	0.34173	21.65	0.78375	0.48811	0.72315	4	3	3
A	a	8	0.58464	25.15	0.22952			3	0	0
A	a	9	0.56013	19.8	0.7519	0.45999	0.33705	4	3	4
A	a	10	0.76728	16.6	0.59588	1.0194	1.3946	4	1	1
A	a	11	0.61952	16.75	0.38353		0.31234	2	0	1
A	a	12	0.61552	25.15	0.63111	0.65619	0.2241	6	2	5
A	a	13	0.44373	17.6	0.67128	0.30478	0.31722	4	3	4
A	a	14	0.64014	17.4	0.71099	0.417	0.34552	4	3	4
A	a	15	0.37216	16.3	0.62667	0.3806	0.32721	4	3	3
A	a	16	0.60832	20.65	0.99065	0.68858	0.36961	4	3	3
A	a	17	0.52226	21.1	1.1737	0.51848	0.58308	4	4	4
A	a	18	0.48804	20.25	0.35477	0.22998	0.29403	3	2	1
A	a	19	0.65017	18.75	0.23068			2	0	0
A	a	20	0.39497	16.15	0.39954		0.23344	3	0	2
A	a	21	0.41847	17.2	1.0032	0.49029	0.43596	3	3	3
A	a	22	0.32387	19.2	1.2767	0.78629	0.33814	4	3	5
A	a	23	0.58031	18.75	1.2949	0.67106	0.57272	5	5	5
A	a	24	0.29455	15.6	1.0133	0.62479	0.24432	4	3	4
A	b	1	1.3335	25.95	0.39645	0.44124	0.4106	6	3	3
A	b	2	1.5902	23.4	0.34783	0.66915	0.27019	5	1	3
A	b	3	1.2807	20.25	0.28155	0.28143	0.26675	7	1	3
A	b	4	1.3867	19.7	0.29401	0.24797	0.25873	8	1	2
A	b	5	1.2682	18.25	0.26715	0.2673	0.26783	4	1	1
A	b	6	1.7342	25.05	0.37435	0.43381	0.23217	8	2	3
A	b	7	1.157	18.55	0.59417	0.57058	0.23929	6	4	4
A	b	8	0.98785	16.3	0.38845	1.128	0.24309	6	1	2
A	b	9	1.2313	14.65	0.28718		0.27358	3	0	1
A	b	10	1.1606	16.25	0.70559	0.75587	0.95642	6	2	2
A	b	11	1.1883	15.55	0.72782	0.81925	0.30626	5	3	3
A	b	12	1.1194	16.1	0.48676	0.26312	0.28931	6	2	4
A	b	13	1.2817	15.45	0.35207	0.28847	0.2133	7	1	3
A	b	14	1.1137	16.1	0.43233	0.46377	0.20931	5	2	3
A	b	15	1.3981	20.65	1.191	0.77031	0.20438	3	3	3
A	b	16	1.1051	16.65	0.28774	0.24783	0.22784	5	2	2
A	b	17	1.0647	15.9	0.39367	0.49601	1.1525	5	2	1
A	b	18	1.3783	19.6	1.7299	1.7283	0.23673	6	3	6
A	b	19	1.2919	19.25	0.49219	0.70839	0.2002	7	2	4
A	b	20	1.3308	14.8	0.64975	0.54075	0.20133	6	4	3
A	b	21	1.1677	18.8	0.34523	0.47229	0.20496	9	3	5
A	b	22	0.97094	16	0.39433	0.34311	0.2259	6	3	5
A	b	23	1.0983	17.9	1.3026	1.2592	1.4177	4	4	3
A	b	24	1.4579	14.95	0.43697	0.33668	0.22561	5	2	4
A	c	1	0.50955	36.35	0.8071	1.0525	0.20075	9	3	7
A	c	2	0.52768	26	0.39394	0.32985	0.25106	7	2	5
A	c	3	0.73446	20.7	0.50086	0.59077	0.25295	7	2	7
A	c	4	0.4843	26	0.77369	0.67975	0.20047	7	5	7
A	c	5	0.83914	21.35	0.68703	0.71251	0.2116	7	3	5
A	c	6	0.58437	17.7	0.50584	0.61674	0.30003	7	2	4
A	c	7	0.66265	19.2	0.42737	0.27134	0.29696	7	4	4
A	c	8	0.60472	19.95	0.43785	0.78632	0.29106	7	1	4
A	c	9	0.32598	18.9	0.30563	0.2821	0.72481	7	2	1
A	c	10	0.53463	16.25	0.43295	0.80971	0.26257	6	1	1
A	c	11	0.3777	18.05	0.32012		0.20918	5	0	4
A	c	12	0.45572	17.8	0.44774	0.23411	0.21756	6	1	4
A	c	13	0.68413	16.9	0.59016	0.45923	0.28547	6	3	6
A	c	14	0.74623	14.6	0.72346	0.64154	0.29737	4	2	4
A	c	15	0.76425	17.85	0.35394	0.50788	0.21916	7	1	2
A	c	16	0.79052	15.6	0.32249	0.23574	0.20648	5	1	2
A	c	17	0.67308	17.85	0.28748	0.25631	0.23772	7	1	1
A	c	18	0.66991	20.3	0.34831	0.3009	0.26231	7	2	2
A	c	19	0.85695	18.65	1.239	1.1612	0.22208	5	3	5
A	c	20	0.78466	17.1	0.41132	0.49699	0.20609	6	1	5
A	c	21	0.66857	14.1	0.69381	0.64038	0.30068	5	2	3
A	c	22	0.64842	16.65	0.30667	0.20962	0.29314	7	1	2
A	c	23	1.0102	24.05	0.82486	0.65794	0.26898	7	5	5
A	c	24	0.9007	15.7	0.36067		0.31903	6	0	1
B	a	1	0.45914	36.2	0.83213	0.51095	0.67492	3	2	3
B	a	2	0.39441	24.45	0.21382			3	0	0
B	a	3	0.5295	22.8	1.0044	0.6443	0.31648	4	3	4
B	a	4	0.33838	25.1	0.75118	0.59258	0.43826	6	3	4
B	a	5	0.47668	18.7	0.24616			2	0	0
B	a	6	0.35831	17.2	1.5763	0.76343	1.1165	3	3	3
B	a	7	0.42467	19.55	0.23103			4	0	0
B	a	8	0.54368	20	0.25151			4	0	0
B	a	9	0.52248	25.5	0.27198			2	0	0
B	a	10	0.50678	20.9	0.64893	0.65598	1.0703	3	1	1
B	a	11	0.57913	17.75	0.80398	0.55587	0.44223	2	1	2
B	a	12	0.57166	18.05	0.27864			1	0	0
B	a	13	0.57993	20.15	0.23273			3	0	0
B	a	14	0.55601	19.6	0.28454			5	0	0
B	a	15	0.62105	22.2	0.26518			1	0	0
B	a	16	0.48709	16.4	1.2446	0.52866	0.63031	2	2	2
B	a	17	0.78344	20.85	0.25122			1	0	0
B	a	18	0.51126	21.1	0.25851			3	0	0
B	a	19	0.78004	16.85	0.25576			3	0	0
B	a	20	0.72934	18.55	0.25912			2	0	0
B	a	21	0.77666	17.7	0.25438			4	0	0
B	b	1	1.1203	25	0.62299	1.6554	0.23409	7	2	2
B	b	2	0.76092	20.6	0.30451	0.51901	1.1146	8	2	1
B	b	3	1.5966	27.5	0.31264	0.27349	0.31371	8	3	1
B	b	4	0.8491	19.45	0.28912	0.34556	0.32459	5	1	1
B	b	5	1.2077	21.95	0.39954	0.64057	0.21246	7	3	2
B	b	6	1.1088	15	0.24184		0.23771	4	0	1
B	b	7	1.3561	23.95	0.42676	0.50098	0.26892	5	2	3
B	b	8	0.93368	15.8	0.25949	0.24616	0.57153	5	1	1
B	b	9	1.2282	19.1	0.27272		0.25708	4	0	1
B	b	10	1.4596	19.45	0.30711	0.61576	1.0816	6	1	1
B	b	11	1.3272	18.8	0.59521	0.64587	0.21566	8	2	5
B	b	12	1.1969	16.9	0.29224	0.29119	0.20733	6	1	3
B	b	13	1.3237	18.55	0.24702		0.20501	5	0	2
B	b	14	1.0573	21.85	0.32477	0.36929	0.22591	8	2	4
B	b	15	1.332	20	0.24508		0.27689	4	0	2
B	b	16	1.3283	20.15	0.31312	0.282	0.22707	4	2	2
B	b	17	1.3366	16.15	0.64904	0.80941	0.20234	4	2	3
B	b	18	1.4092	21.2	0.39975	0.55235	0.20229	5	2	3
B	b	19	1.4769	19.3	0.28019	0.29465	0.20244	5	1	2
B	b	20	1.4099	20.3	0.32994	0.32377	0.32622	6	2	2
B	b	21	1.5631	20.55	0.26443	0.25523	0.21058	5	1	2
B	c	1	0.31463	28.8	0.75963	0.49078	0.36892	9	6	6
B	c	2	0.42483	39.3	0.54902	0.42851	0.20368	12	5	9
B	c	3	0.35907	36.4	0.64612	0.6535	0.20336	11	4	6
B	c	4	0.7549	26.45	0.46948	0.26161	0.32128	6	5	3
B	c	5	0.36108	25.15	0.37861	0.27212	0.28609	8	2	2
B	c	6	0.28676	34.2	0.39605	0.38267	0.21823	12	3	5
B	c	7	0.2807	34.4	0.74433	0.61788	0.21868	8	4	9
B	c	8	0.19733	32.85	0.44529	0.91721	0.25983	11	1	7
B	c	9	0.38325	28.2	0.38265	0.30365	0.21376	8	2	5
B	c	10	0.30014	28.55	0.3064	0.2439	0.20416	8	1	4
B	c	11	0.30243	33.3	0.58439	0.68035	0.23119	10	1	8
B	c	12	0.42345	25.75	0.4761	0.41915	0.29518	8	2	5
B	c	13	0.34836	31.1	0.34761	0.36015	0.20272	9	1	5
B	c	14	0.44926	32.4	0.47018	0.30995	0.20199	11	4	10
B	c	15	0.13545	33.4	0.64114	0.47137	0.28155	9	4	9
B	c	16	0.38615	28.1	0.3657	0.24883	0.55036	8	2	2
B	c	17	0.52871	27.45	0.39575	0.25083	0.22814	7	1	4
B	c	18	0.36576	26.95	0.42303	0.25995	0.21833	10	4	6
B	c	19	0.17897	25.55	0.9097	0.47522	0.41497	6	5	6
B	c	20	0.23935	29.6	0.63592	1.276	0.23131	6	1	5
B	c	21	0.56843	27.25	0.43098	0.26511	0.24876	8	4	6
C	a	1	0.58604	40.3	0.24467			2	0	0
C	a	2	0.81952	39.3	0.22817			4	0	0
C	a	3	0.64868	27.6	0.22604			1	0	0
C	a	4	0.6211	20	0.25012			2	0	0
C	a	5	0.5079	27.7	0.51116	0.61627	0.66143	3	1	1
C	a	6
C	a	7	0.53734	24.7	0.23416			2	0	0
C	a	8	0.50831	15.55	0.23081			1	0	0
C	a	9	0.43993	16.35	0.25999			1	0	0
C	a	10	0.38785	19.25	0.33915		0.29594	4	0	1
C	a	11	0.36679	18.3	0.23404			3	0	0
C	a	12	0.47178	18.3	0.22988			1	0	0
C	a	13	0.4903	15.8	0.23234			2	0	0
C	a	14	0.87432	15.05	0.23419			2	0	0
C	a	15	0.70538	14.85	0.22672			2	0	0
C	a	16
C	a	17	0.54747	18.7	0.2462			1	0	0
C	a	18	0.74331	18.15	0.21594			1	0	0
C	a	19	0.67085	15.5	0.21789			2	0	0
C	a	20	0.73055	14.55	0.20721			2	0	0
C	a	21	0.70662	14.3	0.23433			2	0	0
C	a	22	0.7531	13.25	0.24018			2	0	0
C	a	23	0.82749	11.5	0.22572			1	0	0
C	a	24	0.98983	12.3	0.23941			2	0	0
C	b	1	0.90408	21.2	0.29288		0.24996	6	0	1
C	b	2	0.63822	22.8	0.30564	0.27166	0.23698	5	3	2
C	b	3	0.903	25.35	0.32719	0.68179	0.24338	9	2	3
C	b	4	0.92113	21.05	0.33407	0.50038	0.22315	8	2	3
C	b	5	0.60625	19.65	0.36375	0.54874	0.20181	4	1	3
C	b	6
C	b	7	0.44643	17.6	0.3209	0.38896	0.20359	6	2	2
C	b	8	0.84589	15.5	0.22425		0.34697	4	0	1
C	b	9	0.68185	14.95	0.24962	0.29477	0.37445	5	1	1
C	b	10	0.79465	16.15	0.26313	0.26875		6	1	0
C	b	11	0.48512	14.5	0.2476	0.26354	0.32926	5	1	1
C	b	12	0.81513	12	0.27824	0.28379	0.29093	2	1	1
C	b	13	0.62585	12.3	0.28509		0.2994	3	0	1
C	b	14	0.84022	13	0.29488	0.32448	0.64429	4	2	1
C	b	15	0.64528	12.15	0.38127	0.37171		1	1	0
C	b	16
C	b	17	0.54588	11.75	0.61131	1.3844	0.26537	4	1	2
C	b	18	0.87925	10.4	0.31349	0.50575	0.25871	4	1	2
C	b	19	0.96014	13	0.66847	0.88612	0.20433	4	2	4
C	b	20	0.72624	11.15	0.50357	0.8483	0.26632	3	1	2
C	b	21	0.65336	11.85	0.54811	0.45781	0.2929	4	3	3
C	b	22	0.60788	13.4	0.4498	0.589	0.31157	4	2	2
C	b	23	0.6026	11.9	0.31797		0.32202	3	0	1
C	b	24	0.38891	10.75	0.47695	0.58425	1.036	2	1	1
C	c	1	0.56807	28.5	1.5732	0.86918	0.34769	7	6	7
C	c	2	0.49244	24.9	2.4677	1.8081	0.22119	7	5	6
C	c	3	0.18238	26	1.5602	0.87891	0.43659	8	7	7
C	c	4	0.36681	11.9	4.1096	2.4064	2.5864	2	2	2
C	c	5	0.19665	13.85	1.0551	0.75095	0.45305	4	3	4
C	c	6
C	c	7	0.74778	11.15	2.0184	1.8425	3.1746	2	1	1
C	c	8	0.45281	13.8	1.5024	1.1271	0.37333	4	3	4
C	c	9	0.79309	31.45	0.75386	0.71953	0.20471	7	3	6
C	c	10	0.9817	28.1	0.8026	1.2738	0.39124	8	2	3
C	c	11	0.21201	13.8	2.1771	1.2056	1.6448	3	3	3
C	c	12	0.31773	12.25	0.89809	1.1665	0.24364	3	1	2
C	c	13	0.40856	10.25	1.43	0.80311	0.65231	2	2	2
C	c	14	0.64021	13.95	0.31955		0.27184	2	0	1
C	c	15	0.56122	16.55	0.92898	0.64955	0.28295	3	2	2
C	c	16
C	c	17	0.56927	12.15	0.62062	0.89834	0.9729	3	1	1
C	c	18	0.27476	9.2	1.8574	1.1092	1.7085	1	1	1
C	c	19	0.61669	10.35	1.6319	0.9685	0.92011	3	3	3
C	c	20	0.46031	9.65	1.8976	0.88064	1.5131	2	3	2
C	c	21	0.47912	9.9	1.4917	0.83775	0.80185	2	2	3
C	c	22	0.4376	8.1	2.0342	1.134	0.96678	2	2	3
C	c	23	0.27445	8.55	1.3689	1.3218	0.73084	2	1	2
C	c	24	0.60361	7.9	1.0339	0.55844	0.69249	3	3	4
D	a	1	0.80617	30.25	0.29536		0.27721	5	0	1
D	a	2	0.46518	24.6	0.98801	0.49225	0.76834	3	3	2
D	a	3	0.89236	18.35	0.39881		0.24121	3	0	2
D	a	4	0.58109	22.9	0.56285	0.26632	0.47664	4	1	3
D	a	5	0.89978	20.9	0.87404	0.527	0.45964	5	4	4
D	a	6	0.98648	19.75	1.1968	0.66979	0.63103	3	3	3
D	a	7	0.75554	19.1	0.8165	0.68362	0.37419	4	2	3
D	a	8	0.88272	18.05	1.2919	0.64942	1.0136	3	4	2
D	a	9	0.76375	20.05	1.3735	0.77842	0.84766	2	2	2
D	a	10	0.84014	18.75	0.77659	0.69962	0.85893	4	2	2
D	a	11	0.33832	17.95	0.46925	0.29314	0.23947	3	2	2
D	a	12	0.72084	21.15	0.97693	0.48451	0.38856	4	4	3
D	a	13	0.39464	17.3	0.51265	0.2745	0.34686	5	2	3
D	a	14	0.23591	17.7	0.48416	0.30834	0.22939	5	2	4
D	a	15	0.6067	18.15	0.87832	0.55579	0.42893	4	3	4
D	a	16	0.42088	17.35	0.87901	0.4332	0.38477	4	4	4
D	a	17	0.49786	17.25	0.78864	0.40563	0.43693	4	4	4
D	a	18	0.3417	17.3	0.92087	0.48755	0.50746	4	3	4
D	a	19	0.52137	15.65	0.67625	0.35334	0.2413	3	3	3
D	a	20	0.99508	15.45	0.84313	0.65183	0.87654	3	2	2
D	a	21	1.1648	15.5	0.72074	0.49861	0.25776	3	2	2
D	a	22	1.2537	17.85	0.60102	0.39138	0.21617	4	2	3
D	a	23	0.53902	13.5	1.1544	0.71668	0.23577	1	1	2
D	a	24	1.1689	13.75	0.58677	0.6515	0.97374	3	1	1
D	a	25	0.97261	12.45	0.3381		0.2042	1	0	1
D	a	26	0.79971	13.8	1.0965		1.2878	2	0	1
D	a	27	0.61006	14.35	0.56026	0.48184	0.61125	2	1	1
D	b	1	0.99998	27.25	0.23862	0.2317	0.38351	8	1	1
D	b	2	0.96878	17.55	0.37725	1.0125	1.595	6	1	1
D	b	3	1.4158	14.45	0.28895	0.30527	0.66843	4	1	1
D	b	4	1.0441	14.7	0.62225	0.963	0.21238	5	2	3
D	b	5	0.89709	17.9	0.28173	0.36298	0.43315	6	1	1
D	b	6	0.66174	13.5	1.0256	1.2014	0.24037	3	2	3
D	b	7	0.54389	14.65	0.48688	0.79734	0.21936	5	2	2
D	b	8	1.0273	15.85	0.29798	0.36471		4	1	0
D	b	9	0.8123	13.8	0.32326	0.31958	0.75497	4	2	1
D	b	10	1.3067	14.15	0.38663	0.4715	1.2796	5	3	1
D	b	11	1.224	13.15	0.65737	1.1032	0.84827	3	1	1
D	b	12	1.3013	12.95	0.27683	0.21052	0.45141	5	1	1
D	b	13	1.2085	12.15	0.31147	0.26678		4	1	0
D	b	14	0.54507	12.1	0.30991	0.30694		3	1	0
D	b	15	0.73415	11.5	0.4677	0.47451	0.29907	5	3	2
D	b	16	0.96751	11	0.33375	0.29968		2	1	0
D	b	17	0.72008	13	0.543	0.64643	1.5898	3	2	1
D	b	18	0.65678	12.65	0.70127	0.76787	0.6503	3	2	2
D	b	19	1.1887	11.9	0.38337	0.70064	1.1158	4	1	1
D	b	20	0.97851	11.2	0.58978	1.2424	0.30762	3	1	2
D	b	21	1.0633	12.05	0.45174	0.56539	1.321	4	2	1
D	b	22	0.85718	11.4	0.37865	0.68909	0.42268	5	1	1
D	b	23	0.74521	9.7	0.33039	0.279		2	1	0
D	b	24	0.84563	9.8	0.53856	0.55541	0.34548	3	2	2
D	b	25	0.93422	11.45	0.42253	0.63299	0.20373	5	2	2
D	b	26	1.1047	10.65	0.55149	0.32793		4	2	0
D	b	27	0.50676	10.3	0.73359	0.75214	0.60892	4	3	2
D	c	1	0.55682	32.5	0.70737	0.70573	0.29955	9	3	6
D	c	2	0.44715	21.85	0.3394	0.38608	0.20538	8	1	4
D	c	3	0.27083	16.6	0.32267	0.32274	0.20579	4	1	2
D	c	4	0.49197	17.2	0.5029	0.47754	0.20359	5	2	2
D	c	5	0.35916	15.8	0.48592	0.42259	0.22122	3	1	3
D	c	6	0.21126	14.65	0.36598	0.2021	0.25115	4	1	2
D	c	7	0.57539	21.35	0.60943	0.59499	0.4204	6	3	2
D	c	8	0.32582	14.35	0.34392	0.33066	0.21563	4	1	3
D	c	9	0.3451	19.7	0.67101	0.68419	0.20583	5	2	5
D	c	10	0.56344	15.85	0.3176	0.33224	0.21573	5	1	1
D	c	11	0.45664	16.5	0.54037	1.1165	0.20864	5	1	2
D	c	12	0.28998	19.2	0.83898	0.6752	0.48832	6	3	5
D	c	13	0.34025	16.95	1.2107	1.0501	0.23834	5	2	5
D	c	14	0.32887	13.8	0.84308	0.57245	0.20493	4	3	4
D	c	15	0.34685	13.35	1.0409	0.53397	0.32929	2	2	2
D	c	16	0.30792	12.8	1.325	0.70959	0.52236	3	3	2
D	c	17	0.35894	13.8	1.1011	0.63372	0.20645	4	3	4
D	c	18	0.54028	17.15	0.68364	0.89703	0.25542	6	2	4
D	c	19	0.59977	15.9	0.94708	1.3925	1.5501	6	2	2
D	c	20	0.39503	13.4	3.8206	2.1081	3.1977	3	3	3
D	c	21	0.40415	15.4	2.1042	1.4244	1.0027	4	3	4
D	c	22	0.30028	12.95	0.62605	0.40043	0.23805	3	2	3
D	c	23	0.40832	13.2	1.1798	0.60397	0.9903	4	4	3
D	c	24	0.28546	11.3	0.99089	0.53534	0.44047	3	3	3
D	c	25	0.29681	12.1	0.788	0.55893	0.28276	3	2	3
D	c	26	0.55401	14	1.5841	0.88766	0.94418	4	4	4
D	c	27	0.27302	13.8	0.95644	0.52804	0.43679	4	4	4
F	a	1	0.63597	43.25	1.1076	0.55838	0.37064	9	9	8
F	a	2	0.41734	23	1.9287	0.85317	0.34024	4	4	4
F	a	3	0.61256	26.05	2.7026	1.3165	1.1241	5	5	5
F	a	4	0.55408	24.2	1.3498	0.96154	0.26728	5	3	5
F	a	5	0.34887	17.15	1.4226	1.2988	0.35978	4	2	4
F	a	6	0.34851	15.7	2.596	1.2895	2.3243	1	1	2
F	a	7
F	a	8	0.95418	31.1	0.45143	0.2538	0.3245	4	2	3
F	a	9
F	a	10	0.36509	13.7	0.24961			2	0	0
F	a	11	0.59296	17.8	0.54593	0.32804	0.22648	4	2	2
F	a	12	0.70923	18.25	0.84895	0.46391	0.44151	3	2	3
F	a	13	0.35509	11.65	0.27201			2	0	0
F	a	14	0.40075	13.9	1.0077	0.46135	0.49085	3	3	3
F	a	15	0.29079	13.75	0.23715			4	0	0
F	a	16	0.35102	15.05	0.25177			2	0	0
F	a	17	0.68546	21.25	1.0438	0.47291	0.36265	3	2	3
F	a	18	0.36173	12.4	0.3824		0.22197	3	0	3
F	a	19	0.39345	11.3	0.24522			1	0	0
F	a	20	1.0445	25.1	0.68794	0.61643	0.33281	5	2	3
F	a	21	0.45816	10.8	0.27378			2	0	0
F	a	22	0.52184	14.1	0.34044		0.43212	3	0	1
F	a	23	0.4607	12.15	0.23584			1	0	0
F	a	24
F	b	1	0.72667	28.05	0.2571	0.21576	0.27024	5	2	1
F	b	2	0.977	20.55		0.20236		0	1	0
F	b	3	0.78093	18.1	0.32564	0.21492	0.31236	3	1	1
F	b	4	0.83599	21.3	0.35085	0.29285	0.21555	6	2	2
F	b	5	0.74388	28.4	2.2882	1.6117	0.3994	6	6	6
F	b	6	0.73619	16.15	0.84849	0.68069	0.46893	5	1	2
F	b	7
F	b	8	0.66581	15.95	0.47585	1.2382	0.20873	7	1	4
F	b	9
F	b	10	0.8625	17.45	0.33873	0.35147	0.25034	2	1	2
F	b	11	0.7051	16.3	0.25312	0.28524		4	1	0
F	b	12	0.7616	20.15	0.2613	0.34959	0.27457	6	1	1
F	b	13	0.72972	13.85	0.28223	0.2843		3	1	0
F	b	14	0.96524	19	0.29485	0.45327	0.22885	4	2	1
F	b	15	0.73146	13.25	0.2369			1	0	0
F	b	16	0.4622	21.3	0.33083	0.30793	0.23014	3	3	2
F	b	17	0.91665	15.4	0.2753	0.3701	0.33035	4	1	1
F	b	18	1.0416	23.9	0.34253	0.31914	0.20086	10	4	6
F	b	19	0.70912	32.45	0.96912	0.83424	0.26738	8	7	9
F	b	20	0.99184	23.55	0.91875	0.68193	0.40704	3	3	3
F	b	21	0.67456	15.05	0.27978	0.33028		3	1	0
F	b	22	0.70995	13.7	0.24573		0.29203	1	0	1
F	b	23	0.91276	13.85	0.67746	1.1516	0.28309	3	1	3
F	b	24
F	c	1	0.59516	18.7	0.54011	0.76683	0.20887	5	1	3
F	c	2	0.36297	26.3	0.4248	0.47654	0.31796	9	2	2
F	c	3	0.68156	37.3	0.46966	0.6807	0.2098	10	2	3
F	c	4	0.99232	34.35	0.49965	0.95159	0.2083	12	2	5
F	c	5	0.79758	33	1.0509	1.3628	0.33717	11	4	7
F	c	6	0.38615	23.6	0.46853	0.56176	0.20166	9	2	5
F	c	7
F	c	8	0.5507	27.45	0.66622	0.69816	0.20451	9	3	5
F	c	9
F	c	10	1.0419	25.75	0.2961			11	0	0
F	c	11	0.79024	19.75	0.39142	0.53736	0.61495	6	1	1
F	c	12	1.8198	26.4	0.36673		0.22606	6	0	3
F	c	13	0.52699	16.25	0.30246	0.26917		5	1	0
F	c	14	0.52868	19.6	0.29792	0.27568		8	1	0
F	c	15	0.84595	19.8	0.29948	0.27369	0.39348	7	1	1
F	c	16	0.53724	25.9	0.27327	0.2171		8	1	0
F	c	17	0.33056	17.65	0.32265	0.34218	0.20333	5	1	1
F	c	18	0.21846	16.05	0.2776	0.25635	0.20567	5	1	2
F	c	19	0.33858	15.6	0.29442	0.23891		6	1	0
F	c	20	0.65604	19.15	0.40507	0.42854	0.27703	6	2	2
F	c	21	0.59118	16.1	0.58301	0.47393	0.23641	5	2	2
F	c	22	0.5778	17.75	0.31063		0.40247	6	0	1
F	c	23	0.88657	20	0.27456	0.28686		7	1	0
F	c	24
H	a	1	0.84673	25.65	0.78986	0.76161	0.20153	5	2	3
H	a	2	0.75997	25.05	0.93271	0.70769	0.8178	5	3	3
H	a	3	0.79286	22.3	0.5162	0.74623	1.1021	5	1	1
H	a	4	0.54122	19.25	0.29869		0.22196	3	0	1
H	a	5	0.54469	15.1	0.30197			2	0	0
H	a	6	0.56865	26.25	0.41131	0.5694	0.27454	6	1	2
H	a	7	0.81809	16.8	0.30963		0.31038	4	0	1
H	a	8	0.35711	20.75	0.47466	0.41606	0.91288	4	1	1
H	a	9	0.679	16.75	0.37994	0.22427	0.29923	4	1	2
H	a	10	0.62272	19	0.24403			2	0	0
H	a	11	0.9642	16.6	0.37583		0.39801	3	0	1
H	a	12	0.96796	17.85	0.90502	0.61427	0.24611	3	2	3
H	a	13	0.61123	17.2	0.60417	0.44528	0.21845	3	2	2
H	a	14	0.80418	15.2	0.82642	0.68895	1.0189	2	1	1
H	a	15	1.0177	16.95	0.57242	0.62441	0.82906	3	1	1
H	a	16	1.0932	19.5	0.54601	0.72916	1.0047	4	1	1
H	a	17	0.3682	20.7	0.29605			5	0	0
H	a	18	0.66049	19.4	0.32156		0.29628	4	0	1
H	a	19	0.85018	15.3	0.29331			3	0	0
H	a	20	0.50758	16.15	0.53158	0.56901	0.69555	3	1	1
H	a	21	0.31913	15	1.4728	0.75399	1.1428	2	2	2
H	a	22	0.73303	15.05	0.3565	0.21046	0.29947	2	1	1
H	a	23	0.47067	15.55	0.87983	0.67003	0.28416	2	1	2
H	a	24	0.72361	17.15	0.57333	0.52491	0.27218	3	1	2
H	a	25	0.46446	15.5	0.53681	0.30946	0.22063	3	2	2
H	a	26	0.74314	14.05	0.33464		0.23022	3	0	1
H	a	27	0.96967	13.45	0.29324			3	0	0
H	b	1	1.5501	24.7	0.36113	0.37418	0.21023	7	3	2
H	b	2	1.6694	23	0.46612	0.64842	0.37974	8	2	3
H	b	3	1.5175	17.9	0.27641	0.22563	0.31757	5	1	1
H	b	4	1.5062	15.85	0.28795	0.27107	0.31289	6	2	1
H	b	5	1.0536	17.35	0.3588	0.59556	0.20129	5	1	2
H	b	6	1.267	17.35	0.28293			7	0	0
H	b	7	1.3031	15.9	0.27748			5	0	0
H	b	8	1.2009	18.8	0.31979	0.5264	0.93286	6	1	1
H	b	9	1.4189	15.75	0.34195	0.65965	1.124	6	1	1
H	b	10	1.0398	18.6	0.27063	0.25504	0.42055	6	1	1
H	b	11	1.1482	15.3	0.32417	0.28359	0.57145	6	3	1
H	b	12	1.3131	17.75	0.30753	0.25162	0.2213	6	3	1
H	b	13	1.3313	16.5	0.33842	0.26471	0.32801	5	2	2
H	b	14	1.3095	14.4	0.39186	0.41915	1.2639	6	3	1
H	b	15	0.94289	16.35	0.29854	0.23191	0.5365	6	2	1
H	b	16	0.89725	13.9	0.24463		0.20468	3	0	1
H	b	17	1.3413	17.25	0.30446	0.30473		5	1	0
H	b	18	1.0328	18.7	0.34346	0.27137	0.79076	6	3	1
H	b	19	1.1163	15.4	0.37907	0.31275	0.50648	5	3	2
H	b	20	0.79521	17	0.29377	0.22381	0.26568	4	2	1
H	b	21	1.0078	15	0.42341	0.49089	0.43413	6	2	2
H	b	22	0.93475	14.8	0.41295	0.87668	1.4228	5	1	1
H	b	23	1.1416	15.6	0.31499	0.28851	0.4834	6	2	1
H	b	24	1.0866	13.75	0.39503	0.45845	0.20659	4	1	2
H	b	25	1.0851	13.75	0.26306			1	0	0
H	b	26	0.99478	15.1	0.29189	0.20504	0.21728	4	1	2
H	b	27	0.67016	13.9	0.38301	0.34677	0.24101	4	2	2
H	c	1	0.96257	27.25	0.30495	0.39217	0.42165	7	1	1
H	c	2	0.89598	26.45	0.69959	0.59553	0.23843	8	5	5
H	c	3	0.45639	20.2	0.42336	0.23687	0.20405	7	5	5
H	c	4	0.69249	19.3	0.34395	0.44657	0.21341	5	1	2
H	c	5	0.48467	21.7	0.30734	0.24925	0.61292	6	1	1
H	c	6	0.42453	27.55	0.41982	0.89798	1.0313	8	1	1
H	c	7	0.42706	18.6	0.35503	0.26717	0.20428	5	2	2
H	c	8	0.35655	21.35	0.36709	0.26523	0.21952	7	2	5
H	c	9	0.34792	21.05	0.48787	0.37786	0.22184	8	4	6
H	c	10	0.3067	19.5	0.32379	0.241	0.25905	6	1	2
H	c	11	0.35744	20.25	0.40076		0.2565	7	0	3
H	c	12	0.84908	22.2	0.35252	0.45218	1.0563	9	2	1
H	c	13	0.42383	18.3	0.47671	0.52225	0.21391	5	2	4
H	c	14	0.73766	18.8	0.29047	0.29111		7	1	0
H	c	15	0.24534	18.4	0.36849	0.26667	0.52543	6	2	2
H	c	16	0.64886	17.85	0.33451	0.44421	0.25889	6	1	2
H	c	17	0.38975	18.2	0.40717	0.22113	0.38048	6	2	3
H	c	18	0.68117	25.5	0.30273		0.29784	9	0	2
H	c	19	0.35602	17.8	0.4863	0.36152	0.22079	4	2	4
H	c	20	0.44446	21.7	0.47719	0.8415	0.79373	4	1	1
H	c	21	0.68903	17.95	0.31588	0.32919		6	1	0
H	c	22	0.27897	17.85	0.33461	0.20591	0.22929	6	1	2
H	c	23	0.85944	20.9	0.39853		0.23162	7	0	3
H	c	24	0.54237	18.25	0.39233	0.31855	0.20046	7	2	5
H	c	25	0.72211	18.85	0.37855	0.29006	0.22205	6	2	3
H	c	26	1.0021	19.55	0.58187	0.56443	0.23023	7	4	5
H	c	27	0.31619	16.2	0.49764	0.76771	0.25122	4	1	2
