# Supplementary material for: Analysis of group behavior based on sharing heterogeneous roles in a triad using a coordinated drawing task
Source: Front Psychol. 2022 Nov 15;13:890205. doi: 10.3389/fpsyg.2022.890205 (PMC9707694; doi:10.3389/fpsyg.2022.890205)
Supplement: Supplementary file 1 [file Data_Sheet_1.zip › Supplementary files/Supplementary Statistical Results.xlsx]

## Sheet: ADF
■Analysis Procedures to Investigate Pseudo Correlations in Time-series Data of Task Performance through Trials
■Results of Augmented Dickey-Fuller (ADF) Tests
If p-value is within 0.05, the data is regarded as non-unit root.
If p-value is larger than 0.05 but within 0.10, it is regarded that the data tends to be non-unit root.
Time-series data of the degree of pen deviation on a side (cm) through trials
Triad	Side	p-value	Judgment
A	<1>	0.01851	Durbin-Watson test
B	<1>	0.4947	PO test
C	<1>	0.6224	PO test
D	<1>	0.6326	PO test
F	<1>	0.4981	PO test
H	<1>	0.4372	PO test
A	<2>	0.2464	PO test
B	<2>	0.1473	PO test
C	<2>	0.3142	PO test
D	<2>	0.09944	Durbin-Watson test
F	<2>	0.1888	PO test
H	<2>	0.01	Durbin-Watson test
A	<3>	0.6095	PO test
B	<3>	0.1398	PO test
C	<3>	0.1883	PO test
D	<3>	0.4528	PO test
F	<3>	0.4656	PO test
H	<3>	0.3052	PO test
Time-series data of the time taken to draw a side (s) through trials
Triad	Side	p-value	Judgment
A	<1>	0.01	Durbin-Watson test
B	<1>	0.206	PO test
C	<1>	0.03871	Durbin-Watson test
D	<1>	0.2104	PO test
F	<1>	0.2319	PO test
H	<1>	0.01455	Durbin-Watson test
A	<2>	0.4444	PO test
B	<2>	0.2296	PO test
C	<2>	0.6053	PO test
D	<2>	0.05045	Durbin-Watson test
F	<2>	0.445	PO test
H	<2>	0.01	Durbin-Watson test
A	<3>	0.3917	PO test
B	<3>	0.01173	Durbin-Watson test
C	<3>	0.01759	Durbin-Watson test
D	<3>	0.08668	Durbin-Watson test
F	<3>	0.3657	PO test
H	<3>	0.02218	Durbin-Watson test

## Sheet: PO
■Results of Point Optimal (PO) Tests
If p-value is within 0.05, the data is regarded as cointegration.
If p-value is larger than 0.05 but within 0.10, it is regarded that the data tends to be cointegration.
A hyphen character indicates that a PO test needs not to be conducted based on the result of a ADF test.
Time-series data of the degree of pen deviation on a side (cm) through trials
Triad	Side	p-value	Judgment
A	<1>	-	-
B	<1>	< .001	No potential problem of regression
C	<1>	< .001	No potential problem of regression
D	<1>	< .001	No potential problem of regression
F	<1>	< .001	No potential problem of regression
H	<1>	< .001	No potential problem of regression
A	<2>	< .001	No potential problem of regression
B	<2>	< .001	No potential problem of regression
C	<2>	< .001	No potential problem of regression
D	<2>	-	-
F	<2>	< .001	No potential problem of regression
H	<2>	-	-
A	<3>	< .001	No potential problem of regression
B	<3>	< .001	No potential problem of regression
C	<3>	< .001	No potential problem of regression
D	<3>	< .001	No potential problem of regression
F	<3>	< .001	No potential problem of regression
H	<3>	< .001	No potential problem of regression
Time-series data of the time taken to draw a side (s) through trials
Triad	Side	p-value	Judgment
A	<1>	-	-
B	<1>	< .001	No potential problem of regression
C	<1>	-	-
D	<1>	< .001	No potential problem of regression
F	<1>	< .001	No potential problem of regression
H	<1>	-	-
A	<2>	< .001	No potential problem of regression
B	<2>	< .001	No potential problem of regression
C	<2>	< .001	No potential problem of regression
D	<2>	-	-
F	<2>	< .001	No potential problem of regression
H	<2>	-	-
A	<3>	< .001	No potential problem of regression
B	<3>	-	-
C	<3>	-	-
D	<3>	< .001	No potential problem of regression
F	<3>	< .001	No potential problem of regression
H	<3>	-	-

## Sheet: Durbin-Watson
■Results of Durbin-Watson Tests
If p-value is within 0.05, the data is regarded as autocorrelation of the residuals.
If p-value is larger than 0.05 but within 0.10, it is regarded that the data tends to be autocorrelation of the residuals.
A hyphen character indicates that a Durbin-Watson test needs not to be conducted based on the result of a ADF test.
Time-series data of the degree of pen deviation on a side (cm) through trials
Triad	Side	p-value	Judgment
A	<1>	0.769	No potential problem of regression
B	<1>	-	-
C	<1>	-	-
D	<1>	-	-
F	<1>	-	-
H	<1>	-	-
A	<2>	-	-
B	<2>	-	-
C	<2>	-	-
D	<2>	-	-
F	<2>	-	-
H	<2>	0.2845	No potential problem of regression
A	<3>	-	-
B	<3>	-	-
C	<3>	-	-
D	<3>	-	-
F	<3>	-	-
H	<3>	-	-
Time-series data of the time taken to draw a side (s) through trials
Triad	Side	p-value	Judgment
A	<1>	0.2025	No potential problem of regression
B	<1>	-	-
C	<1>	< .001	Potential problem of regression
D	<1>	-	-
F	<1>	-	-
H	<1>	0.4488	No potential problem of regression
A	<2>	-	-
B	<2>	-	-
C	<2>	-	-
D	<2>	-	-
F	<2>	-	-
H	<2>	0.02621	Potential problem of regression
A	<3>	-	-
B	<3>	0.3373	No potential problem of regression
C	<3>	0.02003	Potential problem of regression
D	<3>	-	-
F	<3>	-	-
H	<3>	0.5511	No potential problem of regression
